# Supplementary material for: Effect of Combining Wuyiencin and Pyrimethanil on Controlling Grape Gray Mold and Delaying Resistance Development in Botrytis cinerea
Source: Microorganisms. 2024 Jul 8;12(7):1383. doi: 10.3390/microorganisms12071383 (PMC11279109; doi:10.3390/microorganisms12071383)
Supplement: Supplementary file 1 [file microorganisms-12-01383-s001.zip]

Archive with 1 entries (1 files):
- microorganisms-3080859-supplementary.pdf
